# Supplementary material for: Expanding the Occurrence of Polysaccharides to the Viral World: The Case of Mimivirus
Source: Angew Chem Int Ed Engl. 2021 Aug 3;60(36):19897–904. doi: 10.1002/anie.202106671 (PMC8456856; doi:10.1002/anie.202106671)
Supplement: Supplementary file 2 — Supporting Information [file ANIE-60-19897-s001.xlsx]

## Sheet: Protein sets
Source Data 1: Mass spectrometry-based proteomic analyses of full virus, defibrillated virus and fibrils.
Extracted proteins from each sample were digested by trypsin and the resulting peptides analysed by nanoLC-MS/MS. The proteins were then identified and their spectral counts calculated using dedicated computational tools (Mascot and Proline).The spectral counts were used to statistically test using ACDtool the differential abundance of each protein in the different analysed samples.
		Molecular		Full virus		Defibrillated virus		Fibrils		ACD Tool - Full virus Vs Fibrils			ACD Tool - Defibrillated virus Vs Fibrils			ACD Tool - Full virus Vs Defibrillated virus
Protein name	Gene name	Weight	Coverage	Peptides	Spectral counts	Peptides	Spectral counts	Peptides	Spectral counts	p-value	Distance	Enriched in	p-value	Distance	Enriched in	p-value	Distance	Enriched in
putative GMC-type oxidoreductase	R135	76947	85.33	59	175	47	89	101	453	6.35e-44	2.31	Fibrils	9.29e-71	3.378	Fibrils	1.48e-06	0.124	Full virus
hypothetical protein	L724	24033	89.45	23	84	17	35	39	207	6.17e-20	0.476	Fibrils	2.05e-36	0.769	Fibrils	2.09e-05	0.045	Full virus
hypothetical protein	L567	37169	74.06	38	100	25	54	66	213	6.39e-17	0.432	Fibrils	1.15e-28	0.664	Fibrils	0.000645	0.039	Full virus
thioredoxin domain-containing protein	R362	39473	66.76	43	82	36	62	72	197	1.74e-18	0.422	Fibrils	4.9e-22	0.491	Fibrils	0.12	0.011	no preferential location found
hypothetical protein	L829	49229	75.75	31	79	22	71	46	200	6.05e-20	0.457	Fibrils	1.06e-19	0.458	Fibrils	0.44	0.004	no preferential location found
hypothetical protein	L690	40921	75.4	18	37	15	19	34	127	9.03e-18	0.238	Fibrils	1.77e-24	0.309	Fibrils	0.0181	0.008	no preferential location found
hypothetical protein	L719	37719	59.48	27	48	7	8	43	96	6.93e-08	0.088	Fibrils	2.13e-23	0.21	Fibrils	6.97e-08	0.032	Full virus
hypothetical protein	R387	30067	78.87	32	69	28	65	44	152	3.66e-13	0.234	Fibrils	2.63e-12	0.224	Fibrils	0.449	0.004	no preferential location found
hypothetical protein	R610	37372	52.11	18	49	14	26	29	114	5.14e-11	0.143	Fibrils	1.92e-17	0.208	Fibrils	0.0106	0.012	no preferential location found
hypothetical protein	R648	43404	65.25	17	31	12	19	28	108	1.48e-15	0.176	Fibrils	1.96e-19	0.211	Fibrils	0.0815	0.004	no preferential location found
hypothetical protein	L454	142303	60.14	43	57	20	22	72	101	7.27e-07	0.083	Fibrils	3.95e-16	0.169	Fibrils	0.000149	0.024	Full virus
hypothetical protein	L688	25119	27.54	11	61	7	28	13	100	5.45e-06	0.072	Fibrils	2.53e-13	0.143	Fibrils	0.000861	0.022	Full virus
hypothetical protein	L485	19345	71.18	23	33	4	4	37	76	8.31e-08	0.066	Fibrils	6e-21	0.144	Fibrils	1e-06	0.018	Full virus
putative glucose-methanol-choline oxidoreductase protein	L894/L893	76360	69.23	48	80	42	71	67	134	8.86e-08	0.129	Fibrils	4.98e-08	0.133	Fibrils	0.41	0.005	no preferential location found
hypothetical protein	R346	21766	88.21	16	30	5	9	29	71	1.27e-07	0.059	Fibrils	1.9e-15	0.105	Fibrils	0.000828	0.01	Full virus
hypothetical protein	R553	56724	65.06	56	105	43	92	63	142	3.3e-05	0.094	Fibrils	1.11e-05	0.103	Fibrils	0.363	0.007	no preferential location found
hypothetical protein	L488	63202	37.21	25	50	23	41	34	100	3.81e-08	0.095	Fibrils	3.95e-09	0.105	Fibrils	0.292	0.004	no preferential location found
hypothetical protein	L330	30622	71.32	20	37	13	21	22	81	9.69e-08	0.07	Fibrils	8.78e-12	0.1	Fibrils	0.0374	0.007	no preferential location found
hypothetical protein	R653	26425	85.02	22	37	12	28	47	80	1.5e-07	0.068	Fibrils	4.99e-09	0.08	Fibrils	0.218	0.003	no preferential location found
hypothetical protein	R459	21802	81.44	18	33	8	11	28	59	0.000103	0.031	Fibrils	5e-11	0.064	Fibrils	0.00105	0.011	no preferential location found
putative amine oxidase	R188	57006	56.97	16	23	5	5	30	50	2.44e-05	0.029	Fibrils	2.8e-12	0.057	Fibrils	0.000588	0.007	Full virus
hypothetical protein	L725	26538	75.45	23	77	18	74	26	107	0.000145	0.06	Fibrils	0.000473	0.054	Fibrils	0.398	0.005	no preferential location found
hypothetical protein	L778	28790	66.54	13	21	9	11	27	55	6.47e-07	0.04	Fibrils	5.28e-10	0.054	Fibrils	0.0647	0.003	no preferential location found
hypothetical protein	L399	39401	25.57	11	19	4	7	14	48	4.96e-06	0.03	Fibrils	2.29e-10	0.047	Fibrils	0.0165	0.004	no preferential location found
hypothetical protein	R489	25475	39.82	18	24	11	13	19	50	4.31e-05	0.028	Fibrils	7.18e-08	0.04	Fibrils	0.0614	0.004	no preferential location found
hypothetical protein	R727	31884	25.7	12	19	7	10	16	38	0.000476	0.016	Fibrils	2.68e-06	0.024	Fibrils	0.0766	0.003	no preferential location found
uncharacterized cupin RmlC-type domain protein	L612	18499	73.75	13	18	9	17	15	38	0.000275	0.017	Fibrils	0.00047	0.016	Fibrils	0.468	0.001	no preferential location found
hypothetical protein	L236	17764	64.19	5	7	3	4	14	22	0.000394	0.008	Fibrils	4.32e-05	0.01	Fibrils	0.235	0.001	no preferential location found
hypothetical protein	R710	21939	43.3	5	6	2	2	11	19	0.000891	0.006	Fibrils	1.83e-05	0.009	Fibrils	0.112	0.001	no preferential location found
hypothetical protein	L645	47441	25.31	22	31	2	2	23	46	0.00438	0.015	no preferential location found	1.13e-13	0.055	Fibrils	1.15e-07	0.018	Full virus
hypothetical protein	R463	34208	74.4	14	17	1	1	18	27	0.0141	0.007	no preferential location found	9.49e-09	0.02	Fibrils	7.53e-05	0.006	Full virus
collagen-like protein 1	L71	93884	12.49	12	31	8	11	13	40	0.0259	0.01	no preferential location found	2.33e-06	0.026	Fibrils	0.00225	0.009	no preferential location found
hypothetical protein	R457	21376	61.9	11	15	5	5	18	28	0.0039	0.009	no preferential location found	3.85e-06	0.016	Fibrils	0.021	0.003	no preferential location found
hypothetical protein	L647	19224	30.39	10	38	7	25	12	56	0.00209	0.021	no preferential location found	2.76e-05	0.033	Fibrils	0.0962	0.005	no preferential location found
hypothetical protein	L452	54715	28.09	6	8	1	1	10	15	0.0258	0.003	no preferential location found	5.1e-05	0.006	Fibrils	0.0149	0.001	no preferential location found
putative prolyl 4-hydroxylase	L593	27901	63.22	14	20	11	13	20	37	0.0012	0.014	no preferential location found	5.46e-05	0.019	Fibrils	0.168	0.002	no preferential location found
hypothetical protein	L53	11038	71	8	8	3	3	7	19	0.00403	0.006	no preferential location found	7.8e-05	0.008	Fibrils	0.0947	0.001	no preferential location found
collagen-like protein 6	L668	141188	7.93	3	4			10	11	0.0144	0.002	no preferential location found	0.000111	0.004	Fibrils	0.0381	0	no preferential location found
structural PPIase-like protein	L605	26539	67.09	11	15	3	5	13	20	0.0721	0.003	no preferential location found	0.000417	0.008	Fibrils	0.021	0.003	no preferential location found
hypothetical protein	R252	29801	14.03	3	4	2	2	7	13	0.00469	0.003	no preferential location found	0.000932	0.004	Fibrils	0.261	0	no preferential location found
hypothetical protein	L586	11670	57.28	3	5	2	2	9	13	0.0105	0.003	no preferential location found	0.000932	0.004	Fibrils	0.173	0	no preferential location found
hypothetical protein	L357	56815	20.36	6	6	2	2	11	13	0.0206	0.003	no preferential location found	0.000932	0.004	Fibrils	0.112	0.001	no preferential location found
thioredoxin domain-containing protein	R443	19438	43.29	9	14	9	20	13	36	5.6e-05	0.018	Fibrils	0.00455	0.012	no preferential location found	0.105	0.003	no preferential location found
hypothetical protein	R253	38970	80.87	35	64	32	73	41	92	0.000198	0.049	Fibrils	0.0109	0.029	no preferential location found	0.107	0.011	no preferential location found
putative DNA-dependent RNA polymerase subunit Rpb9	L208	22289	36.98	2	2	5	5	9	13	0.000537	0.004	Fibrils	0.0165	0.003	no preferential location found	0.119	0.001	no preferential location found
capsid protein 1	L425	67260	92.92	78	423	82	468	26	52	3.47e-58	2.324	Full virus	2.93e-74	3.403	Defibrillated virus	0.00325	0.178	no preferential location found
kinesin-like protein	L294	339888	50.59	149	201	182	266	3	3	9.03e-48	0.817	Full virus	1.85e-68	1.621	Defibrillated virus	5.06e-05	0.161	Defibrillated virus
putative regulator of chromosome condensation	R345	107451	71.95	81	308	92	415	34	59	7.47e-32	0.973	Full virus	4.43e-58	2.419	Defibrillated virus	1.93e-07	0.39	Defibrillated virus
putative core protein	L410	75338	73.98	95	306	111	366	36	62	3.48e-30	0.923	Full virus	4.68e-46	1.727	Defibrillated virus	0.000378	0.185	Defibrillated virus
hypothetical protein	R472	199851	51.29	77	108	103	154	1	1	3.58e-27	0.245	Full virus	2.17e-41	0.561	Defibrillated virus	0.000231	0.076	Defibrillated virus
DNA-directed RNA polymerase subunit 1	R501	169839	50.37	65	89	87	127	2	2	4.99e-21	0.157	Full virus	1.42e-32	0.366	Defibrillated virus	0.000727	0.054	Defibrillated virus
putative early transcription factor large subunit	R326/R327	245227	40.12	70	89	77	101	2	2	4.99e-21	0.157	Full virus	1.24e-25	0.228	Defibrillated virus	0.0763	0.017	no preferential location found
putative ankyrin repeat protein	L484	219842	42.35	50	62	63	86			5.41e-17	0.086	Full virus	1.34e-24	0.183	Defibrillated virus	0.00684	0.026	no preferential location found
DNA-directed RNA polymerase subunit 2	L244	135691	48.87	51	71	63	85	4	4	1.42e-14	0.088	Full virus	3.28e-19	0.146	Defibrillated virus	0.0518	0.016	no preferential location found
hypothetical protein	L515	86710	55.42	46	74	48	87	6	6	1.25e-13	0.088	Full virus	6.64e-18	0.142	Defibrillated virus	0.0619	0.016	no preferential location found
hypothetical protein	L516	77005	53.54	38	49	44	67	2	2	3.44e-11	0.045	Full virus	1.2e-16	0.098	Defibrillated virus	0.0176	0.016	no preferential location found
hypothetical protein	R513b	10721	72.04	18	39	18	67	3	3	5.72e-08	0.026	Full virus	1.36e-15	0.093	Defibrillated virus	0.000845	0.026	Defibrillated virus
probable mRNA-capping enzyme	R382	136508	47.09	49	65	63	89	8	10	3.46e-09	0.054	Full virus	2.02e-15	0.129	Defibrillated virus	0.00741	0.026	no preferential location found
putative transcription termination factor	R350	95416	61.32	45	52	46	61	2	2	6.45e-12	0.051	Full virus	4.46e-15	0.08	Defibrillated virus	0.101	0.009	no preferential location found
putative NTPase	L377	134007	38.88	40	48	49	58	2	2	6e-11	0.044	Full virus	2.7e-14	0.072	Defibrillated virus	0.0826	0.009	no preferential location found
hypothetical protein	R557	17983	95.62	23	48	19	62	3	5	1.45e-08	0.035	Full virus	1.33e-12	0.071	Defibrillated virus	0.0393	0.012	no preferential location found
putative ATP-dependent RNA helicase	R366	208604	32.11	26	30	36	39			9.9e-09	0.02	Full virus	1.06e-11	0.038	Defibrillated virus	0.0783	0.006	no preferential location found
hypothetical protein	R658	62887	65.8	35	51	37	54	4	4	6.1e-10	0.043	Full virus	1.93e-11	0.055	Defibrillated virus	0.239	0.005	no preferential location found
hypothetical protein	L442	139334	72.04	119	444	137	486	103	262	1.73e-05	0.286	Full virus	3.31e-11	0.698	Defibrillated virus	0.00443	0.176	no preferential location found
hypothetical protein	L389	127331	38.97	26	27	27	36			5.89e-08	0.017	Full virus	7.04e-11	0.033	Defibrillated virus	0.0733	0.006	no preferential location found
putative 5'-3' exonuclease 20	R527/R528	93111	38.22	25	26	28	31			1.07e-07	0.015	Full virus	1.66e-09	0.024	Defibrillated virus	0.167	0.004	no preferential location found
hypothetical protein	R161	50902	49.65	18	23	24	30	1	1	7.47e-06	0.01	Full virus	4.84e-08	0.02	Defibrillated virus	0.105	0.004	no preferential location found
putative DNA directed RNA polymerase subunit	R470	41630	41.18	17	25	17	24			1.94e-07	0.014	Full virus	1.38e-07	0.015	Defibrillated virus	0.441	0.001	no preferential location found
putative ATP-dependent RNA helicase	R563	66973	34.73	18	20	18	24			3.78e-06	0.009	Full virus	1.38e-07	0.015	Defibrillated virus	0.192	0.003	no preferential location found
hypothetical protein	R403	87426	54.24	43	56	41	53	9	10	1.96e-07	0.038	Full virus	1.47e-07	0.038	Defibrillated virus	0.444	0.003	no preferential location found
putative poly(A) polymerase catalytic subunit	R341	68247	35.62	23	33	22	29	2	2	2.26e-07	0.02	Full virus	6.87e-07	0.017	Defibrillated virus	0.429	0.002	no preferential location found
DNA topoisomerase 1	L221	96946	35.95	13	15	21	24	1	1	0.000604	0.004	Full virus	1.76e-06	0.013	Defibrillated virus	0.0461	0.004	no preferential location found
hypothetical protein	R706	49938	37.86	20	21	17	19			2.09e-06	0.01	Full virus	3.25e-06	0.009	Defibrillated virus	0.48	0.001	no preferential location found
uncharacterized virion-associated membrane protein	L65	39117	47.61	23	35	22	43	9	9	0.000458	0.013	Full virus	5.2e-06	0.024	Defibrillated virus	0.103	0.006	no preferential location found
putative ATP-dependent RNA helicase	L538	51600	41.8	16	19	13	16			6.85e-06	0.008	Full virus	2.16e-05	0.007	Defibrillated virus	0.4	0.001	no preferential location found
putative FtsJ-like methyltransferase	R383	40346	43.39	19	27	14	24	3	3	2.71e-05	0.012	Full virus	5.31e-05	0.01	Defibrillated virus	0.452	0.001	no preferential location found
DNA-directed RNA polymerase subunit 5	L235	23495	62.44	14	23	15	20	2	2	4.58e-05	0.009	Full virus	0.000106	0.008	Defibrillated virus	0.428	0.001	no preferential location found
DNA topoisomerase 1b	R194	39879	40.18	12	15	10	13			7.39e-05	0.005	Full virus	0.000144	0.004	Defibrillated virus	0.44	0.001	no preferential location found
hypothetical protein	L544	45873	43.41	10	12	11	13			0.00044	0.003	Full virus	0.000144	0.004	Defibrillated virus	0.343	0.001	no preferential location found
hypothetical protein	L417	56133	39.1	13	18	14	16	1	1	0.000118	0.006	Full virus	0.000194	0.006	Defibrillated virus	0.462	0.001	no preferential location found
probable DNA polymerase family X	L318	40612	51.13	15	16	15	16	1	1	0.000352	0.005	Full virus	0.000194	0.006	Defibrillated virus	0.407	0.001	no preferential location found
DNA ligase	R303	72089	28.14	10	11	10	12			0.000797	0.003	Full virus	0.000271	0.004	Defibrillated virus	0.343	0.001	no preferential location found
putative JmjC domain-containing protein	L887	70945	32.78	14	14	8	9			0.000134	0.005	Full virus	0.0018	0.002	no preferential location found	0.206	0.001	no preferential location found
Actin1	gunplaced-2126338-2127783	41676	41.87	11	12	2	2			0.00044	0.003	Full virus	0.15	0	no preferential location found	0.00577	0.003	no preferential location found
putative DNA-directed RNA polymerase subunit	L376	22532	50.25	7	9	16	21			0.00262	0.002	no preferential location found	9.19e-07	0.011	Defibrillated virus	0.00813	0.005	no preferential location found
putative ATP-dependent RNA helicase	L540	79556	41.44	24	28	25	35	5	7	0.00135	0.009	no preferential location found	2.66e-05	0.017	Defibrillated virus	0.115	0.005	no preferential location found
putative ubiquitin carboxyl-terminal hydrolase	L293	50458	34.83	8	9	11	15			0.00262	0.002	no preferential location found	4.07e-05	0.006	Defibrillated virus	0.0799	0.002	no preferential location found
hypothetical protein	R691	32381	31.64	2	4	9	12			0.0512	0	no preferential location found	0.000271	0.004	Defibrillated virus	0.0164	0.002	no preferential location found
hypothetical protein	R160	51080	40.42	18	26	20	29	6	7	0.00293	0.007	no preferential location found	0.000395	0.011	Defibrillated virus	0.24	0.003	no preferential location found
hypothetical protein	R217	87559	25.55	9	9	10	11			0.00262	0.002	no preferential location found	0.00051	0.003	Defibrillated virus	0.267	0.001	no preferential location found
hypothetical protein	L872	39440	45.59	13	14	12	17	2	2	0.00426	0.003	no preferential location found	0.00054	0.006	Defibrillated virus	0.223	0.002	no preferential location found
Eukaryotic porin protein	g1525-75307-76608	33586	47.65	12	13			2	2	0.00689	0.003	no preferential location found	0.103	0	no preferential location found	0.000107	0.004	Full virus
putative thiol protease	R355	34896	59.93	15	17	17	20	3	4	0.00872	0.004	no preferential location found	0.00131	0.006	no preferential location found	0.23	0.002	no preferential location found
hypothetical protein	L533	59781	45.67	17	20	18	22	4	5	0.00607	0.005	no preferential location found	0.00139	0.007	no preferential location found	0.283	0.002	no preferential location found
putative chemotaxis protein CheD	R721	31169	31.85	6	7	9	15	2	2	0.102	0.001	no preferential location found	0.00156	0.004	no preferential location found	0.0304	0.003	no preferential location found
hypothetical protein	R305	20008	49.11	5	6	1	1	8	10	0.0803	0.001	no preferential location found	0.00163	0.003	no preferential location found	0.045	0.001	no preferential location found
hypothetical protein	R643	35641	9.42	5	12	2	2	7	12	0.3	0.001	no preferential location found	0.00176	0.003	no preferential location found	0.00577	0.003	no preferential location found
hypothetical protein	R604b	11197	95.79	1	1			6	7	0.00881	0.001	no preferential location found	0.00232	0.002	no preferential location found	0.271	0	no preferential location found
hypothetical protein	R646	30302	79.85	16	27	17	22	17	40	0.00738	0.012	no preferential location found	0.0027	0.014	no preferential location found	0.338	0.002	no preferential location found
uncharacterized glycosyltransferase	L373	29928	28.69	5	6	6	8			0.0156	0.001	no preferential location found	0.00339	0.002	no preferential location found	0.25	0.001	no preferential location found
P13-like protein	R707	33489	22.06	3	3	6	8			0.0927	0	no preferential location found	0.00339	0.002	no preferential location found	0.0553	0.001	no preferential location found
probable zinc-type alcohol dehydrogenase-like protein	L498	47285	54.27	28	42	22	37	11	15	0.00231	0.013	no preferential location found	0.00456	0.011	no preferential location found	0.423	0.002	no preferential location found
hypothetical protein	L309	31045	20.66	2	2			4	6	0.0486	0.001	no preferential location found	0.00494	0.001	no preferential location found	0.141	0	no preferential location found
putative protein phosphatase 2C	R306/R307	33535	52.05	13	16	11	15	3	3	0.00516	0.004	no preferential location found	0.00497	0.004	no preferential location found	0.478	0.001	no preferential location found
putative serine/threonine-protein kinase	R301	47356	43.58	10	16	10	15	3	3	0.00516	0.004	no preferential location found	0.00497	0.004	no preferential location found	0.478	0.001	no preferential location found
putative serine/threonine-protein kinase	R400	54371	32.12	6	6	10	10	1	1	0.0645	0.001	no preferential location found	0.0059	0.002	no preferential location found	0.127	0.001	no preferential location found
hypothetical protein	R633b	5784	98.33	2	17	2	5	2	15	0.4	0.001	no preferential location found	0.00611	0.004	no preferential location found	0.00907	0.004	no preferential location found
putative lipocalin	R877	19105	38.46	4	6	7	7			0.0156	0.001	no preferential location found	0.00638	0.001	no preferential location found	0.337	0	no preferential location found
hypothetical protein	R705	34452	20.77	8	44	4	30	8	47	0.0947	0.008	no preferential location found	0.00639	0.015	no preferential location found	0.102	0.006	no preferential location found
putative bifunctional metalloprotease/ubiquitin-protein ligase	R722	100055	42.2	24	30	16	17	26	31	0.171	0.004	no preferential location found	0.00707	0.009	no preferential location found	0.0544	0.005	no preferential location found
probable FAD-linked sulfhydryl oxidase	R596	33998	61.99	17	25	15	18	23	32	0.0433	0.007	no preferential location found	0.00772	0.009	no preferential location found	0.216	0.002	no preferential location found
uncharacterized serpin-like protein	R700	46710	34.66	14	17	12	14	3	3	0.00329	0.004	no preferential location found	0.00798	0.003	no preferential location found	0.383	0.001	no preferential location found
DNA-directed RNA polymerase subunit 6	R209	44216	18.18	7	11	9	14	2	3	0.0437	0.002	no preferential location found	0.00798	0.003	no preferential location found	0.213	0.001	no preferential location found
putative collagenous domain-containing protein	R238	44652	8.16	2	2			2	5	0.0868	0.001	no preferential location found	0.0106	0.001	no preferential location found	0.141	0	no preferential location found
collagen-like protein 2	R196	158703	2.01	2	2			3	5	0.0868	0.001	no preferential location found	0.0106	0.001	no preferential location found	0.141	0	no preferential location found
putative ankyrin repeat protein	L371	90161	10.85	7	7	6	6			0.0086	0.001	no preferential location found	0.012	0.001	no preferential location found	0.456	0	no preferential location found
probable formamidopyrimidine-DNA glycosylase	L315	33463	25.44	5	6	4	6			0.0156	0.001	no preferential location found	0.012	0.001	no preferential location found	0.441	0	no preferential location found
hypothetical protein	L434	17244	46.54	3	3	3	6			0.0927	0	no preferential location found	0.012	0.001	no preferential location found	0.141	0.001	no preferential location found
hypothetical protein	R402	90162	30.45	26	43	25	42	14	21	0.0273	0.009	no preferential location found	0.0161	0.01	no preferential location found	0.393	0.003	no preferential location found
hypothetical protein	L487b	10593	50.54	7	10	8	10	2	2	0.0277	0.002	no preferential location found	0.0198	0.002	no preferential location found	0.425	0.001	no preferential location found
hypothetical protein	L585	11789	82.24	6	8	4	6	8	14	0.0396	0.003	no preferential location found	0.0201	0.003	no preferential location found	0.362	0	no preferential location found
putative B-type lectin protein	L288	22170	70.59	7	9	6	9	13	18	0.0118	0.004	no preferential location found	0.0204	0.004	no preferential location found	0.429	0.001	no preferential location found
hypothetical protein	R409	20862	49.73	6	9	4	4	7	11	0.18	0.001	no preferential location found	0.0215	0.002	no preferential location found	0.117	0.001	no preferential location found
Fascin subfamily protein	g422-496887-497476	14443	29.13	2	3			3	4	0.257	0	no preferential location found	0.0225	0.001	no preferential location found	0.0733	0	no preferential location found
hypothetical protein	L352	33827	35.27	5	7	5	5			0.0086	0.001	no preferential location found	0.0226	0.001	no preferential location found	0.344	0	no preferential location found
putative ADP-ribosyl glycohydrolase	L444	58753	14.23	6	6	5	5			0.0156	0.001	no preferential location found	0.0226	0.001	no preferential location found	0.443	0	no preferential location found
putative UV-damage endonuclease	L687	38547	31.52	6	6	5	5			0.0156	0.001	no preferential location found	0.0226	0.001	no preferential location found	0.443	0	no preferential location found
endonuclease VIII-like protein	L720	37647	26.81	4	4	5	5			0.0512	0	no preferential location found	0.0226	0.001	no preferential location found	0.328	0	no preferential location found
hypothetical protein	L360	21290	23.16	2	2	4	5			0.168	0	no preferential location found	0.0226	0.001	no preferential location found	0.119	0.001	no preferential location found
hypothetical protein	L550	16640	92.22	32	92	29	60	32	74	0.48	0.005	no preferential location found	0.0261	0.019	no preferential location found	0.0181	0.021	no preferential location found
hypothetical protein	R546	23850	20.66	6	8	8	13	4	4	0.232	0.001	no preferential location found	0.0292	0.002	no preferential location found	0.104	0.002	no preferential location found
uncharacterized WD repeat-containing protein	L264	152316	30.74	43	64	45	66	48	79	0.00622	0.027	no preferential location found	0.0327	0.019	no preferential location found	0.261	0.006	no preferential location found
hypothetical protein	R347	56316	63.51	47	78	38	78	45	91	0.00928	0.029	no preferential location found	0.0341	0.022	no preferential location found	0.305	0.006	no preferential location found
hypothetical protein	L629	36625	47.2	11	13	14	16	6	6	0.133	0.001	no preferential location found	0.0351	0.003	no preferential location found	0.22	0.002	no preferential location found
hypothetical protein	L609	36903	26.11	5	6	2	2	5	7	0.254	0.001	no preferential location found	0.0357	0.001	no preferential location found	0.112	0.001	no preferential location found
uncharacterized N-acetyltransferase	R584	46994	48.89	23	48	25	42	20	53	0.0609	0.01	no preferential location found	0.0405	0.012	no preferential location found	0.405	0.003	no preferential location found
hypothetical protein	R640	59593	14.91	5	6	4	4			0.0156	0.001	no preferential location found	0.0425	0	no preferential location found	0.322	0	no preferential location found
probable capsid protein 2	R439	69362	9.14	3	3	4	4			0.0927	0	no preferential location found	0.0425	0	no preferential location found	0.32	0	no preferential location found
hypothetical protein	R506	36644	15.31	3	3	3	4			0.0927	0	no preferential location found	0.0425	0	no preferential location found	0.32	0	no preferential location found
putative zinc protease	L233	50644	10.45	2	2	4	4			0.168	0	no preferential location found	0.0425	0	no preferential location found	0.195	0	no preferential location found
hypothetical protein	R253b	6495	46.55					3	3	0.0403	0	no preferential location found	0.0481	0	no preferential location found
hypothetical protein	L274	23506	26.89	4	4			3	3	0.481	0	no preferential location found	0.0481	0	no preferential location found	0.0381	0	no preferential location found
hypothetical protein	L701	22204	57.64	18	34	13	23	13	31	0.316	0.003	no preferential location found	0.0605	0.006	no preferential location found	0.128	0.004	no preferential location found
collagen-like protein 7	L669	194319	4.85	8	10	3	3	5	7	0.398	0.001	no preferential location found	0.0775	0.001	no preferential location found	0.0401	0.001	no preferential location found
hypothetical protein	L16	32402	19.33	6	6	3	3			0.0156	0.001	no preferential location found	0.0799	0	no preferential location found	0.207	0	no preferential location found
uncharacterized short-chain type dehydrogenase/reductase	R419	37872	28.07	4	5	2	3			0.0282	0.001	no preferential location found	0.0799	0	no preferential location found	0.295	0	no preferential location found
hypothetical protein	R372	29458	20.4	3	4	3	3			0.0512	0	no preferential location found	0.0799	0	no preferential location found	0.409	0	no preferential location found
hypothetical protein	R329	20898	16.95	3	3	3	3			0.0927	0	no preferential location found	0.0799	0	no preferential location found	0.456	0	no preferential location found
hypothetical protein	R473	30586	33.33	5	6	6	7	2	2	0.152	0.001	no preferential location found	0.0807	0.001	no preferential location found	0.337	0	no preferential location found
hypothetical protein	R513	18141	22.62	3	3	2	7	2	2	0.445	0	no preferential location found	0.0807	0.001	no preferential location found	0.0892	0.001	no preferential location found
uncharacterized metallopeptidase WLM domain protein	R325	22781	29.95	5	5	4	5	1	1	0.104	0.001	no preferential location found	0.086	0.001	no preferential location found	0.445	0	no preferential location found
hypothetical protein	R703	16574	37.04	3	3	3	5	1	1	0.259	0	no preferential location found	0.086	0.001	no preferential location found	0.216	0	no preferential location found
collagen-like protein 4	R240	79512	3.06					2	2	0.09	0	no preferential location found	0.103	0	no preferential location found
putative N-acetylglucosaminyl phosphatidylinositol deacetylase	L374	26668	11.56					2	2	0.09	0	no preferential location found	0.103	0	no preferential location found
U1 zinc finger protein	g993-444745-445718	24296	7.76					1	2	0.09	0	no preferential location found	0.103	0	no preferential location found
C2 domain containing protein	g757-590645-592959	38991	11.9	1	1			2	2	0.239	0	no preferential location found	0.103	0	no preferential location found	0.271	0	no preferential location found
Cyclophylin, putative	g527-541096-542131	18087	13.45	1	1			1	2	0.239	0	no preferential location found	0.103	0	no preferential location found	0.271	0	no preferential location found
C2 domain containing protein	g414-411909-412468	14171	19.51	1	1			2	2	0.239	0	no preferential location found	0.103	0	no preferential location found	0.271	0	no preferential location found
hypothetical protein	L851	11505	28	2	2	2	2	3	5	0.0868	0.001	no preferential location found	0.107	0.001	no preferential location found	0.462	0	no preferential location found
hypothetical protein	R390	89576	35.26	20	22	14	14	7	7	0.0127	0.005	no preferential location found	0.115	0.002	no preferential location found	0.142	0.002	no preferential location found
putative serine/threonine-protein kinase	R679	80144	36.17	22	27	19	25	13	15	0.123	0.003	no preferential location found	0.123	0.003	no preferential location found	0.491	0.001	no preferential location found
hypothetical protein	R608	28134	21.95	2	3	5	6	2	2	0.445	0	no preferential location found	0.125	0.001	no preferential location found	0.141	0.001	no preferential location found
putative PAN domain-containing protein	L775	22760	40.89	12	17	8	10	8	14	0.475	0.001	no preferential location found	0.132	0.002	no preferential location found	0.133	0.002	no preferential location found
hypothetical protein	L309c	10979	50.53	5	8	8	12	3	6	0.458	0	no preferential location found	0.135	0.001	no preferential location found	0.145	0.001	no preferential location found
hypothetical protein	R623	28906	17.84	3	5	1	4	4	7	0.175	0.001	no preferential location found	0.139	0.001	no preferential location found	0.428	0	no preferential location found
hypothetical protein	R11	27161	12.07	1	3	2	4	1	1	0.259	0	no preferential location found	0.142	0	no preferential location found	0.32	0	no preferential location found
GTP binding	g1185-770357-772028	44326	19.85	7	7	2	2			0.0086	0.001	no preferential location found	0.15	0	no preferential location found	0.0705	0.001	no preferential location found
hypothetical protein	L631	24476	16.44	2	4	1	2			0.0512	0	no preferential location found	0.15	0	no preferential location found	0.261	0	no preferential location found
hypothetical protein	L361	30954	16.03	3	3	2	2			0.0927	0	no preferential location found	0.15	0	no preferential location found	0.383	0	no preferential location found
hypothetical protein	R714	13377	10.43	1	1	1	1	3	3	0.129	0	no preferential location found	0.15	0	no preferential location found	0.47	0	no preferential location found
hypothetical protein	L416	12078	10.48	2	2	2	2			0.168	0	no preferential location found	0.15	0	no preferential location found	0.462	0	no preferential location found
putative endonuclease of the XPG family	L386	54028	4.23	1	1	2	2			0.305	0	no preferential location found	0.15	0	no preferential location found	0.283	0	no preferential location found
putative Fe2OG oxygenase family oxidoreductase	L905	25243	9.52	1	1	2	2			0.305	0	no preferential location found	0.15	0	no preferential location found	0.283	0	no preferential location found
probable RAB-related GTPase	R214	23738	12.56			2	2						0.15	0	no preferential location found	0.11	0	no preferential location found
putative PAN domain-containing protein	R486	24425	30.94	9	11	8	13	7	7	0.323	0.001	no preferential location found	0.154	0.001	no preferential location found	0.273	0.001	no preferential location found
hypothetical protein	L324	39330	45.22	19	43	16	32	20	36	0.441	0.002	no preferential location found	0.156	0.005	no preferential location found	0.182	0.004	no preferential location found
hypothetical protein	L309b	8110	45.07	3	5	2	2	2	4	0.509	0	no preferential location found	0.178	0	no preferential location found	0.173	0	no preferential location found
probable glutaredoxin	R195	12084	86.79	8	11	11	15	7	9	0.482	0.001	no preferential location found	0.188	0.002	no preferential location found	0.163	0.002	no preferential location found
putative phosphoesterase	R398	28833	44.05	10	12	11	12	7	7	0.257	0.001	no preferential location found	0.202	0.001	no preferential location found	0.419	0.001	no preferential location found
hypothetical protein	R627	71982	1.09					1	1	0.201	0	no preferential location found	0.219	0	no preferential location found
hypothetical protein	R468	24509	6.19					1	1	0.201	0	no preferential location found	0.219	0	no preferential location found
collagen-like protein 5	R241	78147	4.31					1	1	0.201	0	no preferential location found	0.219	0	no preferential location found
uncharacterized Bro-N domain-containing protein	R125	23256	7.14					1	1	0.201	0	no preferential location found	0.219	0	no preferential location found
Helixloop-helix DNA-binding domain containing protein	g935-504345-507718	62572	1.36					1	1	0.201	0	no preferential location found	0.219	0	no preferential location found
Ceramidase	g763-37930-39972	50950	1.93					1	1	0.201	0	no preferential location found	0.219	0	no preferential location found
ATPdependent DNA helicase, RecQ subfamily protein	g726-205531-209528	76202	1.01					1	1	0.201	0	no preferential location found	0.219	0	no preferential location found
SH3 domain containing protein	g696-315478-320332	147542	1					1	1	0.201	0	no preferential location found	0.219	0	no preferential location found
PHD finger protein	g631-260865-261850	18161	8.02					1	1	0.201	0	no preferential location found	0.219	0	no preferential location found
Ras subfamily protein	g631-222350-223586	22923	3.83					1	1	0.201	0	no preferential location found	0.219	0	no preferential location found
Hypothetical protein	g593-172067-172518	8043	16.67					1	1	0.201	0	no preferential location found	0.219	0	no preferential location found
Dual specificity phosphatase, catalytic domain containing protein	g527-527416-528888	22764	5.29					1	1	0.201	0	no preferential location found	0.219	0	no preferential location found
Putative prolyl 4-hydroxylase alpha subunit	g185-609225-610979	41550	2.19					1	1	0.201	0	no preferential location found	0.219	0	no preferential location found
ATP binding	g1390-117736-122250	108388	0.82					1	1	0.201	0	no preferential location found	0.219	0	no preferential location found
Hypothetical protein	g1007-257770-259328	28487	2.85					1	1	0.201	0	no preferential location found	0.219	0	no preferential location found
	atp9	8246	12.66					1	1	0.201	0	no preferential location found	0.219	0	no preferential location found
collagen-like protein 3	R239	90971	2.98	2	2			1	1	0.394	0	no preferential location found	0.219	0	no preferential location found	0.141	0	no preferential location found
hypothetical protein	L448	25271	9.91	2	2			1	1	0.394	0	no preferential location found	0.219	0	no preferential location found	0.141	0	no preferential location found
putative serine/threonine-protein kinase/receptor	R818	184362	0.48	1	1			1	1	0.423	0	no preferential location found	0.219	0	no preferential location found	0.271	0	no preferential location found
hypothetical protein	R476b	10499	10.99	1	1			1	1	0.423	0	no preferential location found	0.219	0	no preferential location found	0.271	0	no preferential location found
hypothetical protein	L671	17171	7.24	1	1			1	1	0.423	0	no preferential location found	0.219	0	no preferential location found	0.271	0	no preferential location found
Ribosomal protein s27, putative	g757-228256-228950	9131	12.2	1	1			1	1	0.423	0	no preferential location found	0.219	0	no preferential location found	0.271	0	no preferential location found
hypothetical protein	L278	14835	26.19	4	5	3	6	2	3	0.366	0	no preferential location found	0.229	0.001	no preferential location found	0.333	0	no preferential location found
hypothetical protein	R210	45002	22.66	8	9	7	7	4	4	0.171	0.001	no preferential location found	0.261	0.001	no preferential location found	0.377	0.001	no preferential location found
hypothetical protein	L310	19414	18.9			1	1	2	2	0.09	0	no preferential location found	0.267	0	no preferential location found	0.23	0	no preferential location found
hypothetical protein	L250b	9273	50	2	2	1	1	2	2	0.404	0	no preferential location found	0.267	0	no preferential location found	0.344	0	no preferential location found
putative glutamine amidotransferase-like protein	L716	23676	23.9	3	3	1	1	2	2	0.445	0	no preferential location found	0.267	0	no preferential location found	0.214	0	no preferential location found
High molecular weight heat shock protein	g1390-216047-218303	72288	9.91	6	6	1	1			0.0156	0.001	no preferential location found	0.283	0	no preferential location found	0.045	0.001	no preferential location found
hypothetical protein	R413	42053	11.27	2	3	1	1			0.0927	0	no preferential location found	0.283	0	no preferential location found	0.214	0	no preferential location found
hypothetical protein	R816	23276	11.39	2	2	1	1			0.168	0	no preferential location found	0.283	0	no preferential location found	0.344	0	no preferential location found
Protein phosphatase 1, catalytic subunit, alpha, putative	g1185-1806178-1808434	34476	7.97	1	1	1	1			0.305	0	no preferential location found	0.283	0	no preferential location found	0.47	0	no preferential location found
Rho family, small GTP binding protein Rac3, putative	g1229-161946-163008	21686	4.08	1	1	1	1			0.305	0	no preferential location found	0.283	0	no preferential location found	0.47	0	no preferential location found
Actinrelated protein 3, putative	g677-37001-39098	47983	2.34	1	1	1	1			0.305	0	no preferential location found	0.283	0	no preferential location found	0.47	0	no preferential location found
Defective in cullin neddylation 1, putative	g682-153556-155460	48415	1.65	1	1	1	1			0.305	0	no preferential location found	0.283	0	no preferential location found	0.47	0	no preferential location found
Protein Wnt-10b	g726-224146-225044	19825	16.48	1	1	1	1			0.305	0	no preferential location found	0.283	0	no preferential location found	0.47	0	no preferential location found
hypothetical protein	L397	66690	4.44	1	1	1	1			0.305	0	no preferential location found	0.283	0	no preferential location found	0.47	0	no preferential location found
putative bifunctional polynucleotide phosphatase/kinase	L469	49258	4.04	1	1	1	1			0.305	0	no preferential location found	0.283	0	no preferential location found	0.47	0	no preferential location found
putative lectin	L633	21604	14.07	1	1	1	1			0.305	0	no preferential location found	0.283	0	no preferential location found	0.47	0	no preferential location found
Rho family, small GTP binding protein Rac3, putative	g1317-154778-156138	21431	5.7			1	1						0.283	0	no preferential location found	0.23	0	no preferential location found
Leucine rich repeat domain containing protein	g1369-485770-492650	193254	0.46			1	1						0.283	0	no preferential location found	0.23	0	no preferential location found
Leucine rich repeat-containing protein, partial	g1450-181106-183071	49442	2.25			1	1						0.283	0	no preferential location found	0.23	0	no preferential location found
transferase activity, transferring phosphorus-containing groups	g254-252147-253498	44839	1.74			1	1						0.283	0	no preferential location found	0.23	0	no preferential location found
RAB8D, putative	g284-189006-190576	24597	4.85			1	1						0.283	0	no preferential location found	0.23	0	no preferential location found
Transcription mediator subunit med12 protein	g284-806814-814678	188415	0.64			1	1						0.283	0	no preferential location found	0.23	0	no preferential location found
Exosome component 3, putative	g414-653599-654600	24293	3.56			1	1						0.283	0	no preferential location found	0.23	0	no preferential location found
EF hand domain containing protein	g454-198036-200147	27970	4.62			1	1						0.283	0	no preferential location found	0.23	0	no preferential location found
Autophagy related protein 2 (ATG2), putative	g557-89097-98378	253768	0.52			1	1						0.283	0	no preferential location found	0.23	0	no preferential location found
FATC domain containing protein	g641-396703-411618	389191	0.26			1	1						0.283	0	no preferential location found	0.23	0	no preferential location found
hypothetical protein	L471	47411	2.49			1	1						0.283	0	no preferential location found	0.23	0	no preferential location found
hypothetical protein	R302	16642	17.48			1	1						0.283	0	no preferential location found	0.23	0	no preferential location found
hypothetical protein	R495	16174	6.43			1	1						0.283	0	no preferential location found	0.23	0	no preferential location found
hypothetical protein	R328b	9695	30.59	2	2	1	2	2	3	0.252	0	no preferential location found	0.286	0	no preferential location found	0.462	0	no preferential location found
uncharacterized myristoylated membrane protein	L323	29397	35.34	6	6	7	8	5	5	0.468	0	no preferential location found	0.288	0.001	no preferential location found	0.25	0.001	no preferential location found
hypothetical protein	R692	39948	42.66	14	31	13	33	12	25	0.497	0.001	no preferential location found	0.29	0.003	no preferential location found	0.282	0.003	no preferential location found
hypothetical protein	R588	44579	30.73	5	6	3	3	4	4	0.402	0	no preferential location found	0.297	0	no preferential location found	0.207	0	no preferential location found
Polyubiquitin, putative	g1311-169827-170908	25866	61.57	4	6	4	5	3	3	0.27	0	no preferential location found	0.32	0	no preferential location found	0.443	0	no preferential location found
probable FAD-linked sulfhydryl oxidase	R368	16981	34.27	3	5	4	5	3	3	0.366	0	no preferential location found	0.32	0	no preferential location found	0.445	0	no preferential location found
hypothetical protein	L684	56470	30.93	6	7	6	6	4	4	0.309	0	no preferential location found	0.35	0	no preferential location found	0.456	0	no preferential location found
putative endonuclease 4	R296	34857	25.32	3	4	2	2	1	1	0.166	0	no preferential location found	0.361	0	no preferential location found	0.261	0	no preferential location found
putative alpha/beta hydrolase	R526	39212	63.87	23	34	27	48	27	40	0.0553	0.008	no preferential location found	0.402	0.003	no preferential location found	0.0281	0.01	no preferential location found
hypothetical protein	L552	35587	56.82	11	15	13	15	11	12	0.495	0.001	no preferential location found	0.41	0.001	no preferential location found	0.41	0.001	no preferential location found
hypothetical protein	L539	32348	34.18	7	8	5	5	5	5	0.342	0.001	no preferential location found	0.415	0	no preferential location found	0.259	0.001	no preferential location found
putative DNA-directed RNA polymerase II subunit N	R357b	8860	61.64	3	4	3	4	4	4	0.374	0	no preferential location found	0.423	0	no preferential location found	0.45	0	no preferential location found
putative tyrosine-protein phosphatase	R622	24840	43.4	6	7	7	10	6	8	0.251	0.001	no preferential location found	0.429	0.001	no preferential location found	0.189	0.001	no preferential location found
probable ribonuclease H protein	R298/R299	34337	10.78	2	2	1	1	1	1	0.394	0	no preferential location found	0.453	0	no preferential location found	0.344	0	no preferential location found
Profilin, putative	g1406-797858-798584	13084	11.9	1	1	1	1	1	1	0.423	0	no preferential location found	0.453	0	no preferential location found	0.47	0	no preferential location found
hypothetical protein	L591	29447	45.56	21	33	23	31	21	28	0.426	0.002	no preferential location found	0.458	0.002	no preferential location found	0.468	0.002	no preferential location found
phosphatidylethanolamine-binding protein-like protein	R644	16882	72.73	9	10	12	13	10	11	0.24	0.001	no preferential location found	0.468	0.001	no preferential location found	0.208	0.001	no preferential location found
hypothetical protein	L492	20432	39.66	4	5	5	7	5	6	0.256	0.001	no preferential location found	0.49	0	no preferential location found	0.242	0.001	no preferential location found
	atp1	57612	15.13	8	9					0.00262	0.002	no preferential location found				0.00145	0.002	no preferential location found
Adenine nucleotide translocator, putative	g626-142077-143389	34021	19.17	7	9					0.00262	0.002	no preferential location found				0.00145	0.002	no preferential location found
RNA-directed RNA polymerase activity	g254-161523-163848	64729	12.42	8	8					0.00474	0.002	no preferential location found				0.0028	0.002	no preferential location found
Chaperonin GroL, putative	g626-155026-157500	60850	20.17	8	8					0.00474	0.002	no preferential location found				0.0028	0.002	no preferential location found
	cox1/2	99214	10.31	7	7					0.0086	0.001	no preferential location found				0.00537	0.001	no preferential location found
Hsp20/alpha crystallin superfamily protein	g1406-68570-70098	44403	11.35	4	7					0.0086	0.001	no preferential location found				0.00537	0.001	no preferential location found
Peptidase M16 inactive domain containing protein	g254-213866-215830	54807	11.2	4	6					0.0156	0.001	no preferential location found				0.0103	0.001	no preferential location found
transferase activity	g817-63587-65397	52010	10.68	5	6					0.0156	0.001	no preferential location found				0.0103	0.001	no preferential location found
transferase activity	g509-357306-358770	43461	10.55	4	5					0.0282	0.001	no preferential location found				0.0198	0.001	no preferential location found
Cobalaminindependent methionine synthase	g527-633449-637592	90944	7.55	5	5					0.0282	0.001	no preferential location found				0.0198	0.001	no preferential location found
hypothetical protein	L114	21804	36.08	5	5					0.0282	0.001	no preferential location found				0.0198	0.001	no preferential location found
transferase activity	g1271-125867-127428	47057	13.43	3	4					0.0512	0	no preferential location found				0.0381	0	no preferential location found
Peroxiredoxin 2, putative	g218-115547-116688	26858	13.93	3	4					0.0512	0	no preferential location found				0.0381	0	no preferential location found
Filamin repeat domain containing protein	g422-597224-601614	88770	4.85	3	4					0.0512	0	no preferential location found				0.0381	0	no preferential location found
Twinarginine translocation pathway protein, putative	g640-199673-202473	67521	8.22	4	4					0.0512	0	no preferential location found				0.0381	0	no preferential location found
Predicted protein	g641-1148222-1149696	37811	10.29	3	4					0.0512	0	no preferential location found				0.0381	0	no preferential location found
Multicopper oxidase, type 2	g802-6929-9715	60715	9.59	4	4					0.0512	0	no preferential location found				0.0381	0	no preferential location found
Predicted protein	g1007-410536-413510	63044	6.26	3	3					0.0927	0	no preferential location found				0.0733	0	no preferential location found
Carbohydrate binding domain cbm49 protein	g1028-83307-84578	29067	5.36	2	3					0.0927	0	no preferential location found				0.0733	0	no preferential location found
Heat shock protein 90 alpha, putative	g1271-691301-694119	85950	4.95	3	3					0.0927	0	no preferential location found				0.0733	0	no preferential location found
Rpl7A	g185-13127-14308	31732	12.77	3	3					0.0927	0	no preferential location found				0.0733	0	no preferential location found
Eukaryotic translation elongation factor 2, putative	g490-271761-274518	93342	4.65	3	3					0.0927	0	no preferential location found				0.0733	0	no preferential location found
Ribosomal protein S9, putative	g522-217690-218624	16561	23.33	3	3					0.0927	0	no preferential location found				0.0733	0	no preferential location found
RNA binding	g531-119049-120418	27524	12.6	3	3					0.0927	0	no preferential location found				0.0733	0	no preferential location found
ATP:L-methionine S-Adenosyltransferase	g535-133406-135131	42531	8.51	3	3					0.0927	0	no preferential location found				0.0733	0	no preferential location found
WH2 motif domain containing protein	g696-348089-349357	39055	5.97	2	3					0.0927	0	no preferential location found				0.0733	0	no preferential location found
Alkaline phosphatase family subfamily protein	g726-22077-25022	61252	7.73	3	3					0.0927	0	no preferential location found				0.0733	0	no preferential location found
Peptidase M16 family protein	g734-49529-51643	53866	9.76	3	3					0.0927	0	no preferential location found				0.0733	0	no preferential location found
C8 sterol isomerase	g817-77076-78510	24427	9.35	2	3					0.0927	0	no preferential location found				0.0733	0	no preferential location found
Ribosomal protein L4/L1 family	g993-715210-716828	45018	7.02	3	3					0.0927	0	no preferential location found				0.0733	0	no preferential location found
Ribosomal protein S8, putative	gunplaced-2343915-2344732	14776	22.31	3	3					0.0927	0	no preferential location found				0.0733	0	no preferential location found
Hypothetical protein	g1007-376387-377608	26959	13.1	2	2					0.168	0	no preferential location found				0.141	0	no preferential location found
Cyst specific protein CSP 21, putative	g1271-1006561-1007426	20343	4.57	1	2					0.168	0	no preferential location found				0.141	0	no preferential location found
transferase activity, transferring phosphorus-containing groups	g1271-1092592-1093392	19662	11.23	2	2					0.168	0	no preferential location found				0.141	0	no preferential location found
lipid binding	g1271-688902-691203	76435	2.92	2	2					0.168	0	no preferential location found				0.141	0	no preferential location found
Hypothetical protein	g1359-124026-124950	17980	11.95	2	2					0.168	0	no preferential location found				0.141	0	no preferential location found
Eukaryotic ribosomal protein L18, putative	g1386-34326-35310	20774	12.97	2	2					0.168	0	no preferential location found				0.141	0	no preferential location found
Ribosomal protein L18a	g1390-687387-688358	20730	14.86	2	2					0.168	0	no preferential location found				0.141	0	no preferential location found
transferase activity	g185-206687-208218	44377	6.99	2	2					0.168	0	no preferential location found				0.141	0	no preferential location found
Actophorin, putative	g254-319025-319938	15554	17.39	2	2					0.168	0	no preferential location found				0.141	0	no preferential location found
Hypothetical protein	g284-245837-247148	27330	8.85	2	2					0.168	0	no preferential location found				0.141	0	no preferential location found
Ferritin, Dps family protein	g284-38176-39107	20350	13.48	2	2					0.168	0	no preferential location found				0.141	0	no preferential location found
Malate dehydrogenase	g327-32846-34973	49037	7.71	2	2					0.168	0	no preferential location found				0.141	0	no preferential location found
Hypothetical protein	g481-42807-44351	35605	5.16	2	2					0.168	0	no preferential location found				0.141	0	no preferential location found
CBS domain containing protein	g497-83446-85618	38937	5.73	2	2					0.168	0	no preferential location found				0.141	0	no preferential location found
40S ribosomal protein S3a, putative	g527-24816-26060	29244	6.56	2	2					0.168	0	no preferential location found				0.141	0	no preferential location found
Exported protein, putative	g611-72236-73493	21838	14.43	2	2					0.168	0	no preferential location found				0.141	0	no preferential location found
Hypothetical protein	g631-110172-110847	20628	14.69	2	2					0.168	0	no preferential location found				0.141	0	no preferential location found
Hypothetical protein	g631-691983-695135	69127	2.7	2	2					0.168	0	no preferential location found				0.141	0	no preferential location found
chitin binding	g631-803803-805847	58796	4	2	2					0.168	0	no preferential location found				0.141	0	no preferential location found
transferase activity	g631-807163-809582	72375	2.54	2	2					0.168	0	no preferential location found				0.141	0	no preferential location found
Cytosolic aldolase	g640-618990-620730	38738	7.8	2	2					0.168	0	no preferential location found				0.141	0	no preferential location found
Ribosomal protein S8e, putative	g993-564142-565228	27825	6	1	2					0.168	0	no preferential location found				0.141	0	no preferential location found
putative serine/threonine-protein kinase	L205	63472	4.06	2	2					0.168	0	no preferential location found				0.141	0	no preferential location found
putative pyrophosphohydrolase	L479	28817	10.76	2	2					0.168	0	no preferential location found				0.141	0	no preferential location found
putative ATP-binding	L611	107817	2.41	2	2					0.168	0	no preferential location found				0.141	0	no preferential location found
hypothetical protein	L682	12851	16.67	2	2					0.168	0	no preferential location found				0.141	0	no preferential location found
putative ariadne-like ring finger protein	R811	112252	2.12	2	2					0.168	0	no preferential location found				0.141	0	no preferential location found
	AccaoMp34	17408	4.93	1	1					0.305	0	no preferential location found				0.271	0	no preferential location found
	cox3	38914	2.74	1	1					0.305	0	no preferential location found				0.271	0	no preferential location found
tricarboxylic acid cycle	g1007-25557-28438	47784	1.8	1	1					0.305	0	no preferential location found				0.271	0	no preferential location found
Guanine nucleotide-binding protein beta subunit, putative	g1067-115527-116868	35215	5.3	1	1					0.305	0	no preferential location found				0.271	0	no preferential location found
Ef1a	g1067-36876-38664	49226	5.37	1	1					0.305	0	no preferential location found				0.271	0	no preferential location found
LIM domain containing protein	g1185-1046086-1048391	39779	4.35	1	1					0.305	0	no preferential location found				0.271	0	no preferential location found
Ribosomal protein S15, putative	g1185-1665893-1666734	16941	4.64	1	1					0.305	0	no preferential location found				0.271	0	no preferential location found
Mitochondrial phosphate transporter, putative	g1185-1855544-1856934	35058	2.76	1	1					0.305	0	no preferential location found				0.271	0	no preferential location found
Ribosomal protein L21e, putative	g1185-436105-436798	18283	6.25	1	1					0.305	0	no preferential location found				0.271	0	no preferential location found
Hypothetical protein	g1185-772267-773193	33006	4.87	1	1					0.305	0	no preferential location found				0.271	0	no preferential location found
Ribosomal protein S23 (S12), putative, partial	g1185-901627-902408	16156	7.59	1	1					0.305	0	no preferential location found				0.271	0	no preferential location found
Ribosomal protein S13p/S18e, putative	g1317-148627-149438	18226	5.81	1	1					0.305	0	no preferential location found				0.271	0	no preferential location found
protein domain specific binding	g1317-556358-557497	29155	3.11	1	1					0.305	0	no preferential location found				0.271	0	no preferential location found
Calreticulin, putative	g1359-343816-345818	47236	3.4	1	1					0.305	0	no preferential location found				0.271	0	no preferential location found
Pyruvate dehydrogenase complex dihydrolipoamide acetyltransferase	g1359-355454-358398	53660	1.77	1	1					0.305	0	no preferential location found				0.271	0	no preferential location found
60S ribosomal protein L23, putative	g1359-79036-79757	14719	14.29	1	1					0.305	0	no preferential location found				0.271	0	no preferential location found
Ribosomal protein S7e, putative	g1369-260336-261344	21930	5.29	1	1					0.305	0	no preferential location found				0.271	0	no preferential location found
Alpha tubulin, partial	g1390-714707-716810	50265	2.85	1	1					0.305	0	no preferential location found				0.271	0	no preferential location found
60S ribosomal protein L10a	g1406-164242-165361	24888	3.62	1	1					0.305	0	no preferential location found				0.271	0	no preferential location found
Ribosomal protein L10, putative	g1449-304348-305698	34791	4.86	1	1					0.305	0	no preferential location found				0.271	0	no preferential location found
Rasrelated protein Rap-1, putative	g171-610434-611798	20737	5.85	1	1					0.305	0	no preferential location found				0.271	0	no preferential location found
Hypothetical protein	g185-395816-398240	56147	1.8	1	1					0.305	0	no preferential location found				0.271	0	no preferential location found
Ran, putative	g218-21116-22240	24107	5.16	1	1					0.305	0	no preferential location found				0.271	0	no preferential location found
GAMMA CA3 (GAMMA CARBONIC ANHYDRASE 3), putative	g218-56086-57340	26086	5.39	1	1					0.305	0	no preferential location found				0.271	0	no preferential location found
Coronin3, putative	g218-68723-70868	50119	3.31	1	1					0.305	0	no preferential location found				0.271	0	no preferential location found
hydrolase activity	g253-184876-188554	77568	1.84	1	1					0.305	0	no preferential location found				0.271	0	no preferential location found
Hypothetical protein	g254-357116-359180	56051	2.36	1	1					0.305	0	no preferential location found				0.271	0	no preferential location found
Ribosomal protein L13e, putative	g281-48947-49998	24417	3.74	1	1					0.305	0	no preferential location found				0.271	0	no preferential location found
Ferritin, Dps family protein	g284-36717-37768	20193	5.14	1	1					0.305	0	no preferential location found				0.271	0	no preferential location found
1pyrroline-5-carboxylate dehydrogenase	g311-50726-53685	62142	3.01	1	1					0.305	0	no preferential location found				0.271	0	no preferential location found
DEAD/DEAH box helicase domain containing protein, partial	g360-234087-236598	67395	2.42	1	1					0.305	0	no preferential location found				0.271	0	no preferential location found
Histone H4, putative	g360-326525-327048	12062	7.27	1	1					0.305	0	no preferential location found				0.271	0	no preferential location found
Casein kinase ii subunit alpha, putative	g360-35636-37420	40052	3.51	1	1					0.305	0	no preferential location found				0.271	0	no preferential location found
Peroxidase	g376-450681-452588	40179	5.83	1	1					0.305	0	no preferential location found				0.271	0	no preferential location found
40S ribosomal protein S19-3	g397-103656-104387	16475	8.84	1	1					0.305	0	no preferential location found				0.271	0	no preferential location found
Carbohydrate binding domain cbm49 protein	g397-112652-114228	43829	3.25	1	1					0.305	0	no preferential location found				0.271	0	no preferential location found
CBS domain containing protein	g397-130832-131399	16486	10.27	1	1					0.305	0	no preferential location found				0.271	0	no preferential location found
Saccharopine dehydrogenase	g40-116600-118758	50219	2.65	1	1					0.305	0	no preferential location found				0.271	0	no preferential location found
Tubulin beta1 chain, putative	g40-197330-199538	51658	2.16	1	1					0.305	0	no preferential location found				0.271	0	no preferential location found
Hypothetical protein	g446-249176-249919	12091	6.61	1	1					0.305	0	no preferential location found				0.271	0	no preferential location found
Prohibitin 2, putative	g448-406766-408323	34209	3.53	1	1					0.305	0	no preferential location found				0.271	0	no preferential location found
protein binding	g448-504400-505811	39103	2.68	1	1					0.305	0	no preferential location found				0.271	0	no preferential location found
ATP synthase, putative	g452-22276-25291	77583	1.39	1	1					0.305	0	no preferential location found				0.271	0	no preferential location found
Ribosomal protein L6e, putative	g452-323856-324880	27470	6.12	1	1					0.305	0	no preferential location found				0.271	0	no preferential location found
MAPEG domain containing protein	g481-71376-72020	15179	5.63	1	1					0.305	0	no preferential location found				0.271	0	no preferential location found
NHL repeatcontaining protein	g509-333877-334808	23635	4.27	1	1					0.305	0	no preferential location found				0.271	0	no preferential location found
SNF2 family Nterminal domain containing protein	g509-335127-341328	163172	0.76	1	1					0.305	0	no preferential location found				0.271	0	no preferential location found
Ribosomal protein S4, putative, partial	g509-371920-372858	22604	4.12	1	1					0.305	0	no preferential location found				0.271	0	no preferential location found
Ribosomal protein L14, putative	g522-135341-136182	17237	8	1	1					0.305	0	no preferential location found				0.271	0	no preferential location found
Ribosomal protein L22, putative	g522-179444-180292	19867	5.68	1	1					0.305	0	no preferential location found				0.271	0	no preferential location found
Elongation factor 1-gamma family protein	g522-224209-226152	46387	2.94	1	1					0.305	0	no preferential location found				0.271	0	no preferential location found
Oxoglutarate dehydrogenase (succinyltransferring), E1 component, putative	g522-226204-231382	115038	1.35	1	1					0.305	0	no preferential location found				0.271	0	no preferential location found
Nucleoside diphosphate kinase 1, putative	g527-191256-192720	25432	6.78	1	1					0.305	0	no preferential location found				0.271	0	no preferential location found
Mitochondrial import receptor subunit tom40, putative	g527-325656-327200	39785	3.32	1	1					0.305	0	no preferential location found				0.271	0	no preferential location found
Hypothetical protein	g531-136286-137540	28267	4.84	1	1					0.305	0	no preferential location found				0.271	0	no preferential location found
Actin related protein 2/3 complex, 41 kDa subunit	g531-97521-99028	39298	2.52	1	1					0.305	0	no preferential location found				0.271	0	no preferential location found
DNA polymerase kappa, putative	g557-192640-196588	94511	1.27	1	1					0.305	0	no preferential location found				0.271	0	no preferential location found
Citrate synthase, mitochondrial, putative	g593-249788-252028	52748	2.52	1	1					0.305	0	no preferential location found				0.271	0	no preferential location found
Hypothetical protein	g609-257397-258401	24860	6.39	1	1					0.305	0	no preferential location found				0.271	0	no preferential location found
Hypothetical protein	g611-66536-68490	48633	1.62	1	1					0.305	0	no preferential location found				0.271	0	no preferential location found
Hypothetical protein	g618-79273-79853	10388	13.04	1	1					0.305	0	no preferential location found				0.271	0	no preferential location found
Hypothetical protein	g626-15776-16590	8892	23.46	1	1					0.305	0	no preferential location found				0.271	0	no preferential location found
Ribosomal protein S7p/S5e, putative	g626-31527-32469	22225	4.55	1	1					0.305	0	no preferential location found				0.271	0	no preferential location found
60S ribosomal protein L27a, putative	g631-171469-172302	20276	6.63	1	1					0.305	0	no preferential location found				0.271	0	no preferential location found
Hypothetical protein	g631-535493-536085	13779	16.81	1	1					0.305	0	no preferential location found				0.271	0	no preferential location found
Dual specificity protein kinase	g640-134426-139114	117267	0.78	1	1					0.305	0	no preferential location found				0.271	0	no preferential location found
Hypothetical protein	g641-1107890-1111964	109450	1.3	1	1					0.305	0	no preferential location found				0.271	0	no preferential location found
Hypothetical protein	g641-459783-461628	48071	3.41	1	1					0.305	0	no preferential location found				0.271	0	no preferential location found
Ribosomal L5P family Cterminus, putative	g641-493896-494720	21523	7.29	1	1					0.305	0	no preferential location found				0.271	0	no preferential location found
Hydroxysteroid dehydrogenase, putative	g641-953691-956832	79239	1.08	1	1					0.305	0	no preferential location found				0.271	0	no preferential location found
Ribosomal protein L3, putative	g669-104813-106488	45111	3.77	1	1					0.305	0	no preferential location found				0.271	0	no preferential location found
TPA: putative 60S ribosomal protein L38 isoform 1	g677-440047-440691	8147	11.59	1	1					0.305	0	no preferential location found				0.271	0	no preferential location found
Hypothetical protein	g682-192187-193198	21356	4.66	1	1					0.305	0	no preferential location found				0.271	0	no preferential location found
Catalase	g757-207056-209540	80089	1.52	1	1					0.305	0	no preferential location found				0.271	0	no preferential location found
Hypothetical protein	g757-249411-250108	15242	12.5	1	1					0.305	0	no preferential location found				0.271	0	no preferential location found
1-aminocyclopropane-1-carboxylate deaminase	g757-359938-361901	49119	4.52	1	1					0.305	0	no preferential location found				0.271	0	no preferential location found
Oxidoreductase, zincbinding dehydrogenase superfamily protein	g757-538565-540837	39204	3.69	1	1					0.305	0	no preferential location found				0.271	0	no preferential location found
Threonine-tRNA ligase	g757-575436-578167	81211	1.13	1	1					0.305	0	no preferential location found				0.271	0	no preferential location found
Laminin-binding protein	g763-289232-290441	31150	9.61	1	1					0.305	0	no preferential location found				0.271	0	no preferential location found
H(+)-transporting atpase family protein	g904-22075-24548	56304	2.78	1	1					0.305	0	no preferential location found				0.271	0	no preferential location found
Peroxidase	g935-165792-170359	135523	0.76	1	1					0.305	0	no preferential location found				0.271	0	no preferential location found
Ribosomal family s4e, putative	g935-323215-324508	29880	3.41	1	1					0.305	0	no preferential location found				0.271	0	no preferential location found
Ribosomal protein L6, putative	g935-668889-669858	21447	3.7	1	1					0.305	0	no preferential location found				0.271	0	no preferential location found
Hypothetical protein	g97-363241-364191	25779	4.87	1	1					0.305	0	no preferential location found				0.271	0	no preferential location found
Kazaltype serine protease inhibitor domain containing protein	g993-104397-105618	28973	6.49	1	1					0.305	0	no preferential location found				0.271	0	no preferential location found
Kazaltype serine protease inhibitor domain containing protein	g993-107547-108828	33164	5.7	1	1					0.305	0	no preferential location found				0.271	0	no preferential location found
Manganese and iron superoxide dismutase	gunplaced-1669823-1671094	25037	7.24	1	1					0.305	0	no preferential location found				0.271	0	no preferential location found
Oxidoreductase, zincbinding dehydrogenase, putative	gunplaced-178481-180090	40383	3.52	1	1					0.305	0	no preferential location found				0.271	0	no preferential location found
Hypothetical protein	gunplaced-2732749-2734293	52258	1.71	1	1					0.305	0	no preferential location found				0.271	0	no preferential location found
putative exoV-like protein	L143	33121	2.44	1	1					0.305	0	no preferential location found				0.271	0	no preferential location found
putative glycosyltransferase	L263	67954	2.4	1	1					0.305	0	no preferential location found				0.271	0	no preferential location found
putative ankyrin repeat protein	L279	54711	2.34	1	1					0.305	0	no preferential location found				0.271	0	no preferential location found
hypothetical protein	L461	24362	3.83	1	1					0.305	0	no preferential location found				0.271	0	no preferential location found
hypothetical protein	L504	47265	1.97	1	1					0.305	0	no preferential location found				0.271	0	no preferential location found
putative ADP-ribosyl glycohydrolase	L543	37602	4.24	1	1					0.305	0	no preferential location found				0.271	0	no preferential location found
uncharacterized transmembrane protein	L630	24046	7.5	1	1					0.305	0	no preferential location found				0.271	0	no preferential location found
hypothetical protein	L662	53786	2.38	1	1					0.305	0	no preferential location found				0.271	0	no preferential location found
hypothetical protein	L685b	49576	3.03	1	1					0.305	0	no preferential location found				0.271	0	no preferential location found
hypothetical protein	L696	36850	2.88	1	1					0.305	0	no preferential location found				0.271	0	no preferential location found
hypothetical protein	L732	22326	4.26	1	1					0.305	0	no preferential location found				0.271	0	no preferential location found
hypothetical protein	L859	36689	4.76	1	1					0.305	0	no preferential location found				0.271	0	no preferential location found
hypothetical protein	R358	32966	4.64	1	1					0.305	0	no preferential location found				0.271	0	no preferential location found
nucleoside diphosphate kinase	R418	15750	8.76	1	1					0.305	0	no preferential location found				0.271	0	no preferential location found
hypothetical protein	R44	25787	4.65	1	1					0.305	0	no preferential location found				0.271	0	no preferential location found
putative J domain-containing protein	R445	42221	3.26	1	1					0.305	0	no preferential location found				0.271	0	no preferential location found
putative viral transcription factor	R450	40908	3.94	1	1					0.305	0	no preferential location found				0.271	0	no preferential location found
putative zinc metalloproteinase	R519	73508	1.79	1	1					0.305	0	no preferential location found				0.271	0	no preferential location found
hypothetical protein	R680	13152	6.31	1	1					0.305	0	no preferential location found				0.271	0	no preferential location found
